# Supplementary material for: RNA Interference of Genes Encoding the Vacuolar-ATPase in Liriomyza trifolii
Source: Insects. 2021 Jan 6;12(1):41. doi: 10.3390/insects12010041 (PMC7825530; doi:10.3390/insects12010041)
Supplement: Supplementary file 1 [file insects-12-00041-s001.zip]

Archive with 3 entries (2 files):
- Supplementary materials/
- Supplementary materials/Figure S1.tif
- Supplementary materials/Table S1.docx
